# Supplementary material for: ﻿Astragalus zibaishanensis sp. nov. (Fabaceae), a new species from Shaanxi, China
Source: PhytoKeys. 2025 Nov 19;266:267–80. doi: 10.3897/phytokeys.266.170977 (PMC12658428; doi:10.3897/phytokeys.266.170977)
Supplement: XML Treatment for Astragalus zibaishanensis [file phytokeys.266.170977-treatment1.xml]

<!DOCTYPE tp:taxon-treatment
  PUBLIC "-//TaxonX//DTD Taxonomic Treatment Publishing DTD v0 20100105//EN" "tax-treatment-NSO.dtd">
<tp:taxon-treatment xmlns:tp="http://www.plazi.org/taxpub"><tp:treatment-meta><kwd-group><label>Taxon classification</label><kwd>
                <named-content content-type="kingdom">Plantae</named-content>
              </kwd><kwd>
                <named-content content-type="order">Fabales</named-content>
              </kwd><kwd>
                <named-content content-type="family">Fabaceae</named-content>
              </kwd></kwd-group><mixed-citation publication-type="journal"><person-group><name><surname>Liu</surname><given-names>Pei-Liang</given-names></name><name><surname>Xun</surname><given-names>Lu-Lu</given-names></name><name><surname>Su</surname><given-names>Chun</given-names></name><name><surname>Lu</surname><given-names>Yuan</given-names></name><name><surname>Li</surname><given-names>Bin</given-names></name><name><surname>Yue</surname><given-names>Ming</given-names></name></person-group><article-title>﻿<italic><tp:taxon-name><tp:taxon-name-part taxon-name-part-type="genus" reg="Astragalus">Astragalus</tp:taxon-name-part> <tp:taxon-name-part taxon-name-part-type="species" reg="zibaishanensis">zibaishanensis</tp:taxon-name-part></tp:taxon-name></italic> sp. nov. (<tp:taxon-name><tp:taxon-name-part taxon-name-part-type="family">Fabaceae</tp:taxon-name-part></tp:taxon-name>), a new species from Shaanxi, China</article-title><source>PhytoKeys</source><day>19</day><month>11</month><year>2025</year><volume>266</volume><fpage>267</fpage><lpage>280</lpage><pub-id pub-id-type="doi">10.3897/phytokeys.266.170977</pub-id></mixed-citation></tp:treatment-meta><tp:nomenclature><label>﻿</label><tp:taxon-name><object-id xmlns:xlink="http://www.w3.org/1999/xlink" content-type="arpha" xlink:type="simple">74EA866E-7C02-5E96-8E6E-6C707FDBB0BA</object-id>
              <tp:taxon-name-part taxon-name-part-type="genus" reg="Astragalus">Astragalus</tp:taxon-name-part>
              <tp:taxon-name-part taxon-name-part-type="species" reg="zibaishanensis">zibaishanensis</tp:taxon-name-part>
              <object-id xmlns:xlink="http://www.w3.org/1999/xlink" content-type="ipni" xlink:type="simple">urn:lsid:ipni.org:names:77372165-1</object-id>
            </tp:taxon-name><tp:taxon-authority>P.L. Liu &amp; L.L. Xun, sp. nov. (A. sect. Cenantrum Bunge)</tp:taxon-authority><xref ref-type="fig" rid="F2">Figs 2</xref><xref ref-type="fig" rid="F3">, 3</xref></tp:nomenclature><tp:treatment-sec sec-type="material" id="SECID0EWRAE"><title>Type.</title><p><bold>China</bold> • Shaanxi Province, Fengxian County, north slope of Mt. Zibaishan, <named-content xmlns:xlink="http://www.w3.org/1999/xlink" content-type="dwc:verbatimCoordinates" xlink:type="simple"><named-content content-type="geo-json" specific-use="{&#34;type&#34;:&#34;Point&#34;,&#34;coordinates&#34;:[106.755917,33.697111]}" id="NCID0EBSAE" xlink:type="simple">33°41'49.6"N, 106°45'21.3"E</named-content></named-content>, on stony slope in grasses, 2311 m above sea level (a. s. l.), 13 June 2023, <italic>P. L. Liu 1458</italic> (Holotype, WUK!; Isotypes, WUK!, WNU!).</p><fig id="F2" position="float" orientation="portrait"><object-id xmlns:xlink="http://www.w3.org/1999/xlink" content-type="doi" xlink:type="simple">10.3897/phytokeys.266.170977.figure2</object-id><object-id xmlns:xlink="http://www.w3.org/1999/xlink" content-type="arpha" xlink:type="simple">46A51176-45B2-550A-B4E1-1F854E019BF3</object-id><label>Figure 2.</label><caption><p>Illustration of <italic><tp:taxon-name><tp:taxon-name-part taxon-name-part-type="genus" reg="Astragalus">Astragalus</tp:taxon-name-part> <tp:taxon-name-part taxon-name-part-type="species" reg="zibaishanensis">zibaishanensis</tp:taxon-name-part></tp:taxon-name></italic>. <bold>a.</bold> Root with basal stems; <bold>b.</bold> Upper part of a flowering plant; <bold>c.</bold> Upper part of a fruiting plant; <bold>d.</bold> Leaflet, adaxial view; <bold>e.</bold> Leaflet, abaxial view; <bold>f.</bold> Split calyx, inner side; <bold>g.</bold> Standard; <bold>h.</bold> Wing; <bold>i.</bold> Keels; <bold>j.</bold> Androecium; <bold>k.</bold> Pistil; <bold>l.</bold> Seed. Drawn by Yi-Fan Li.</p></caption><graphic xmlns:xlink="http://www.w3.org/1999/xlink" xlink:href="phytokeys-266-267_article-170977__-g002.jpg" position="float" orientation="portrait" xlink:type="simple" id="oo_1469680.jpg"><uri content-type="original_file" xlink:type="simple">https://binary.pensoft.net/fig/1469680</uri></graphic></fig></tp:treatment-sec><tp:treatment-sec sec-type="diagnosis" id="SECID0EYTAE"><title>Diagnosis.</title><p>This new species is similar to <italic><tp:taxon-name><tp:taxon-name-part taxon-name-part-type="genus" reg="Astragalus">A.</tp:taxon-name-part> <tp:taxon-name-part taxon-name-part-type="species" reg="monadelphus">monadelphus</tp:taxon-name-part></tp:taxon-name></italic>, <italic><tp:taxon-name><tp:taxon-name-part taxon-name-part-type="genus" reg="Astragalus">A.</tp:taxon-name-part> <tp:taxon-name-part taxon-name-part-type="species" reg="xitaibaicus">xitaibaicus</tp:taxon-name-part></tp:taxon-name></italic> and <italic><tp:taxon-name><tp:taxon-name-part taxon-name-part-type="genus" reg="Astragalus">A.</tp:taxon-name-part> <tp:taxon-name-part taxon-name-part-type="species" reg="neomonodelphus">neomonodelphus</tp:taxon-name-part></tp:taxon-name></italic> by having yellow petals, pseudomonadelphous androecium, and stipitate legumes, but can be distinguished by its stem 0.9–1.5 mm in diameter; leaflets 5–7, hairy adaxially and abaxially; calyx teeth triangular, ca. 0.5 mm long; standard 17–20 mm long; wings 18–21 mm long; keels 17–20 mm long; pistil glabrous; legume glabrous, with a stipe 10–11 mm long (Table <xref ref-type="table" rid="T1">1</xref>).</p><table-wrap id="T1" position="float" orientation="portrait"><label>Table 1.</label><caption><p>Morphological comparison of <italic><tp:taxon-name><tp:taxon-name-part taxon-name-part-type="genus" reg="Astragalus">Astragalus</tp:taxon-name-part> <tp:taxon-name-part taxon-name-part-type="species" reg="zibaishanensis">zibaishanensis</tp:taxon-name-part></tp:taxon-name></italic>, <italic><tp:taxon-name><tp:taxon-name-part taxon-name-part-type="genus" reg="Astragalus">A.</tp:taxon-name-part> <tp:taxon-name-part taxon-name-part-type="species" reg="monadelphus">monadelphus</tp:taxon-name-part></tp:taxon-name></italic>, <italic><tp:taxon-name><tp:taxon-name-part taxon-name-part-type="genus" reg="Astragalus">A.</tp:taxon-name-part> <tp:taxon-name-part taxon-name-part-type="species" reg="xitaibaicus">xitaibaicus</tp:taxon-name-part></tp:taxon-name></italic> and <italic><tp:taxon-name><tp:taxon-name-part taxon-name-part-type="genus" reg="Astragalus">A.</tp:taxon-name-part> <tp:taxon-name-part taxon-name-part-type="species" reg="neomonodelphus">neomonodelphus</tp:taxon-name-part></tp:taxon-name></italic>.</p></caption><table id="TID0EZUBG" rules="all"><tbody><tr><th rowspan="1" colspan="1"/><th rowspan="1" colspan="1">
                      <italic>
                        <tp:taxon-name><tp:taxon-name-part taxon-name-part-type="genus" reg="Astragalus">A.</tp:taxon-name-part> <tp:taxon-name-part taxon-name-part-type="species" reg="zibaishanensis">zibaishanensis</tp:taxon-name-part></tp:taxon-name>
                      </italic>
                    </th><th rowspan="1" colspan="1">
                      <italic>
                        <tp:taxon-name><tp:taxon-name-part taxon-name-part-type="genus" reg="Astragalus">A.</tp:taxon-name-part> <tp:taxon-name-part taxon-name-part-type="species" reg="monadelphus">monadelphus</tp:taxon-name-part></tp:taxon-name>
                      </italic>
                    </th><th rowspan="1" colspan="1">
                      <italic>
                        <tp:taxon-name><tp:taxon-name-part taxon-name-part-type="genus" reg="Astragalus">A.</tp:taxon-name-part> <tp:taxon-name-part taxon-name-part-type="species" reg="xitaibaicus">xitaibaicus</tp:taxon-name-part></tp:taxon-name>
                      </italic>
                    </th><th rowspan="1" colspan="1">
                      <italic>
                        <tp:taxon-name><tp:taxon-name-part taxon-name-part-type="genus" reg="Astragalus">A.</tp:taxon-name-part> <tp:taxon-name-part taxon-name-part-type="species" reg="neomonodelphus">neomonodelphus</tp:taxon-name-part></tp:taxon-name>
                      </italic>
                    </th></tr><tr><td rowspan="1" colspan="1">Stem diameter</td><td rowspan="1" colspan="1">0.9–1.5 mm</td><td rowspan="1" colspan="1">2–4 mm</td><td rowspan="1" colspan="1">2–4 mm</td><td rowspan="1" colspan="1">2–3 mm</td></tr><tr><td rowspan="1" colspan="1">Leaflets</td><td rowspan="1" colspan="1">5–7; hairy adaxially and abaxially</td><td rowspan="1" colspan="1">9–17; glabrous adaxially, hairy abaxially</td><td rowspan="1" colspan="1">11–15; glabrous adaxially, glabrous or hairy abaxially</td><td rowspan="1" colspan="1">9–15; glabrous adaxially and abaxially</td></tr><tr><td rowspan="1" colspan="1">Calyx teeth</td><td rowspan="1" colspan="1">triangular, ca. 0.5 mm long</td><td rowspan="1" colspan="1">subulate, 2.0–4.0 mm long</td><td rowspan="1" colspan="1">subulate, 2.5–3.0 mm long</td><td rowspan="1" colspan="1">two adaxial teeth triangular, 1.0–1.5 mm long, three abaxial teeth narrowly triangular, 1.5–3.0 mm long</td></tr><tr><td rowspan="1" colspan="1">Standard</td><td rowspan="1" colspan="1">17–20 mm long</td><td rowspan="1" colspan="1">10–13 mm long</td><td rowspan="1" colspan="1">ca. 11 mm long</td><td rowspan="1" colspan="1">16–17 mm long</td></tr><tr><td rowspan="1" colspan="1">Wings</td><td rowspan="1" colspan="1">18–21 mm long</td><td rowspan="1" colspan="1">10–12 mm long</td><td rowspan="1" colspan="1">ca. 11 mm long</td><td rowspan="1" colspan="1">15–16 mm long</td></tr><tr><td rowspan="1" colspan="1">Keels</td><td rowspan="1" colspan="1">17–20 mm long</td><td rowspan="1" colspan="1">10–11 mm long</td><td rowspan="1" colspan="1">ca. 10 mm long</td><td rowspan="1" colspan="1">15–16 mm long</td></tr><tr><td rowspan="1" colspan="1">Pistil</td><td rowspan="1" colspan="1">glabrous</td><td rowspan="1" colspan="1">hairy</td><td rowspan="1" colspan="1">hairy</td><td rowspan="1" colspan="1">hairy</td></tr><tr><td rowspan="1" colspan="1">Legume</td><td rowspan="1" colspan="1">glabrous; stipe 10–11 mm long</td><td rowspan="1" colspan="1">hairy; stipe 5–6 mm long</td><td rowspan="1" colspan="1">hairy; stipe 5–6 mm long</td><td rowspan="1" colspan="1">hairy; stipe 7–8 mm long</td></tr></tbody></table></table-wrap><fig id="F3" position="float" orientation="portrait"><object-id xmlns:xlink="http://www.w3.org/1999/xlink" content-type="doi" xlink:type="simple">10.3897/phytokeys.266.170977.figure3</object-id><object-id xmlns:xlink="http://www.w3.org/1999/xlink" content-type="arpha" xlink:type="simple">05E6A853-250F-552C-B6B1-2BC316A09DC0</object-id><label>Figure 3.</label><caption><p>Photos of <italic><tp:taxon-name><tp:taxon-name-part taxon-name-part-type="genus" reg="Astragalus">Astragalus</tp:taxon-name-part> <tp:taxon-name-part taxon-name-part-type="species" reg="zibaishanensis">zibaishanensis</tp:taxon-name-part></tp:taxon-name></italic> from the field. <bold>A.</bold> Habitat; <bold>B.</bold> Upper part of a flowering plant; <bold>C.</bold> Raceme; <bold>D.</bold> A dissected flower (s, standard; w, wings; k, keels; a, androecium); <bold>E.</bold> Young legumes; <bold>F.</bold> Mature legumes; <bold>G.</bold> Seeds. Photoed by Lu-Lu Xun.</p></caption><graphic xmlns:xlink="http://www.w3.org/1999/xlink" xlink:href="phytokeys-266-267_article-170977__-g003.jpg" position="float" orientation="portrait" xlink:type="simple" id="oo_1469681.jpg"><uri content-type="original_file" xlink:type="simple">https://binary.pensoft.net/fig/1469681</uri></graphic></fig></tp:treatment-sec><tp:treatment-sec sec-type="description" id="SECID0EC5AE"><title>Description.</title><p>Perennial herbs, 20–30 cm tall; main root 6–10 mm in diameter. Stems cespitose, ascending, unbranched, slightly zigzag, slender, 0.9–1.5 mm in diameter; internodes sparsely pubescent or glabrous. Leaves imparipinnate, alternate, 7–11 cm long; stipules free, often reflexed, lanceolate or ovate, 6–9 × 1–3 mm, brown or green, glabrous; rachises sparsely pubescent or glabrous; leaflets 5–7, opposite; petiolules 1.0–1.5 mm long, pubescent; leaflet blades ovate or oblong, 15–30 × 7–15 mm, with white appressed simple hairs adaxially and abaxially, base wide cuneate or rounded, apex retuse or obtuse. Peduncles axillary, 3–8 cm long, sparsely pubescent or glabrous; racemes with 9–15 flowers; pedicels 4–5 mm long, sparsely pubescent; bracts lanceolate, 7–9 × 1.5–2.5 mm, glabrous. Calyx 6–7 mm long, inner side of calyx teeth with brown hairs, other parts of calyx glabrous; calyx teeth 5, triangular, equal, ca. 0.5 mm long. Petals light yellow; standard obovate, 17–20 × 7–8 mm, apex retuse or rounded, base attenuate; wings 18–21 × 1.8–2.0 mm, auricle narrowly triangular, ca. 1 mm long, claw 11–14 mm long; keels 17–20 × 2.5–3.0 mm, auricle triangular, ca. 0.8 mm long; androecium pseudomonadelphous, 18–21 mm long, the vexillary stamen (the single stamen which is close to the standard) is attached to other nine fused filaments at middle, and free from the fused filaments at base and apex; pistil 17–21 mm long, glabrous, stipe 7–10 mm long, style 4–5 mm long. Legume glabrous, with a stipe 10–11 mm long, inflated, unilocular, outline lanceolate, 18–22 mm long (excluding stipe), 5–6 mm wide. Seeds black-brown, 3.5–4.0 × 2.0–2.5 mm.</p></tp:treatment-sec><tp:treatment-sec sec-type="phenology" id="SECID0EH5AE"><title>Phenology.</title><p>Flowering in May and June; fruiting in June and July; seeds mature in July.</p></tp:treatment-sec><tp:treatment-sec sec-type="distribution" id="SECID0EM5AE"><title>Distribution and habitat.</title><p><italic><tp:taxon-name><tp:taxon-name-part taxon-name-part-type="genus" reg="Astragalus">Astragalus</tp:taxon-name-part> <tp:taxon-name-part taxon-name-part-type="species" reg="zibaishanensis">zibaishanensis</tp:taxon-name-part></tp:taxon-name></italic> is distributed on the north slope of Mt. Zibaishan in Fengxian County, Shaanxi, China (Fig. <xref ref-type="fig" rid="F4">4</xref>). It grows on stony slope in forest, 2300–2400 m a. s. l.</p><fig id="F4" position="float" orientation="portrait"><object-id xmlns:xlink="http://www.w3.org/1999/xlink" content-type="doi" xlink:type="simple">10.3897/phytokeys.266.170977.figure4</object-id><object-id xmlns:xlink="http://www.w3.org/1999/xlink" content-type="arpha" xlink:type="simple">A855E8C3-9435-5B86-809C-D4EE9A012F87</object-id><label>Figure 4.</label><caption><p>Distributions of <italic><tp:taxon-name><tp:taxon-name-part taxon-name-part-type="genus" reg="Astragalus">Astragalus</tp:taxon-name-part> <tp:taxon-name-part taxon-name-part-type="species" reg="zibaishanensis">zibaishanensis</tp:taxon-name-part></tp:taxon-name></italic> (red dot), <italic><tp:taxon-name><tp:taxon-name-part taxon-name-part-type="genus" reg="Astragalus">A.</tp:taxon-name-part> <tp:taxon-name-part taxon-name-part-type="species" reg="monadelphus">monadelphus</tp:taxon-name-part></tp:taxon-name></italic> (green dots), <italic><tp:taxon-name><tp:taxon-name-part taxon-name-part-type="genus" reg="Astragalus">A.</tp:taxon-name-part> <tp:taxon-name-part taxon-name-part-type="species" reg="xitaibaicus">xitaibaicus</tp:taxon-name-part></tp:taxon-name></italic> (black dots) and <italic><tp:taxon-name><tp:taxon-name-part taxon-name-part-type="genus" reg="Astragalus">A.</tp:taxon-name-part> <tp:taxon-name-part taxon-name-part-type="species" reg="neomonodelphus">neomonodelphus</tp:taxon-name-part></tp:taxon-name></italic> (blue dot). Maps from map.tianditu.gov.cn</p></caption><graphic xmlns:xlink="http://www.w3.org/1999/xlink" xlink:href="phytokeys-266-267_article-170977__-g004.jpg" position="float" orientation="portrait" xlink:type="simple" id="oo_1469682.jpg"><uri content-type="original_file" xlink:type="simple">https://binary.pensoft.net/fig/1469682</uri></graphic></fig></tp:treatment-sec><tp:treatment-sec sec-type="etymology" id="SECID0E2AAG"><title>Etymology.</title><p>The epithet <italic><tp:taxon-name><tp:taxon-name-part taxon-name-part-type="genus" reg="Astragalus"/><tp:taxon-name-part taxon-name-part-type="species" reg="zibaishanensis">zibaishanensis</tp:taxon-name-part></tp:taxon-name></italic> derives from the type locality of the new species, Mt. Zibaishan (紫柏山). The Chinese vernacular name for this new species is 紫柏山黄耆 (zǐ bǎi shān huáng qí).</p></tp:treatment-sec><tp:treatment-sec sec-type="Other specimens checked (Paratypes)" id="SECID0ELBAG"><title>Other specimens checked (Paratypes).</title><p><bold>China</bold> • Shaanxi Province, Fengxian County, north slope of Mt. Zibaishan, <named-content xmlns:xlink="http://www.w3.org/1999/xlink" content-type="dwc:verbatimCoordinates" xlink:type="simple"><named-content content-type="geo-json" specific-use="{&#34;type&#34;:&#34;Point&#34;,&#34;coordinates&#34;:[106.755194,33.696389]}" id="NCID0EWBAG" xlink:type="simple">33°41'47.0"N, 106°45'18.7"E</named-content></named-content>, 2380 m a. s. l., 24 May 2022, <italic>P. L. Liu 1454</italic> (WUK!, WNU!); • same locality, <named-content xmlns:xlink="http://www.w3.org/1999/xlink" content-type="dwc:verbatimCoordinates" xlink:type="simple"><named-content content-type="geo-json" specific-use="{&#34;type&#34;:&#34;Point&#34;,&#34;coordinates&#34;:[106.752861,33.695278]}" id="NCID0EACAG" xlink:type="simple">33°41'43.0"N, 106°45'10.3"E</named-content></named-content>, 2391 m a. s. l., 24 May 2022, <italic>P. L. Liu 1455</italic> (WUK!); • same locality, <named-content xmlns:xlink="http://www.w3.org/1999/xlink" content-type="dwc:verbatimCoordinates" xlink:type="simple"><named-content content-type="geo-json" specific-use="{&#34;type&#34;:&#34;Point&#34;,&#34;coordinates&#34;:[106.755083,33.696389]}" id="NCID0EKCAG" xlink:type="simple">33°41'47.0"N, 106°45'18.3"E</named-content></named-content>, 2385 m a. s. l., 16 July 2025, <italic>P. L. Liu 1757</italic> (WUK!).</p></tp:treatment-sec><tp:treatment-sec sec-type="Citations of comparative species" id="SECID0ERCAG"><title>Citations of comparative species.</title><p><bold><italic><tp:taxon-name><tp:taxon-name-part taxon-name-part-type="genus" reg="Astragalus">Astragalus</tp:taxon-name-part> <tp:taxon-name-part taxon-name-part-type="species" reg="monadelphus">monadelphus</tp:taxon-name-part></tp:taxon-name></italic></bold> Bunge ex Maxim., Bull. Acad. Imp. Sci. Saint-Pétersbourg 24: 32. 1878. <bold>Lectotype</bold> (<xref ref-type="bibr" rid="B22">Podlech and Sytin 1996</xref>): West China, Prov. Kansu, vii 1872, <italic>Prezewalski</italic> (LE, sheet marked as lectotypus; drawing and fragments at K!); <bold>isolectotypes</bold>: LE, P, PE!.</p><p><bold><italic><tp:taxon-name><tp:taxon-name-part taxon-name-part-type="genus" reg="Astragalus">Astragalus</tp:taxon-name-part> <tp:taxon-name-part taxon-name-part-type="species" reg="xitaibaicus">xitaibaicus</tp:taxon-name-part></tp:taxon-name></italic></bold> (K. T. Fu) Podlech &amp; L. R. Xu, Novon 14 (2): 222. 2004. <bold>Holotype</bold>: Shaanxi, Xitaibai Shan, Dingpeng Shan, alt. 3300 m, in grassland on mountain ridge, 9 August 1957, <italic>Kun-Tsun Fu 10321</italic> (WUK!); <bold>isotype</bold>: WUK!.</p><p><bold><italic><tp:taxon-name><tp:taxon-name-part taxon-name-part-type="genus" reg="Astragalus">Astragalus</tp:taxon-name-part> <tp:taxon-name-part taxon-name-part-type="species" reg="neomonodelphus">neomonodelphus</tp:taxon-name-part></tp:taxon-name></italic></bold> H. T. Tsai &amp; T. T. Yu, Bull. Fan Mem. Inst. Biol. Bot. 9: 263. 1940. <bold>Holotype</bold>: Yunnan, Chungtien, Sianrentung, alt. 3400 m, grassy slope, herb, fl. yellow, 12 July 1937, <italic>T. T. Yü 12120</italic> (KUN); <bold>isotypes</bold>: PE!, HUH!.</p></tp:treatment-sec><ref-list><ref id="B22"><mixed-citation xmlns:xlink="http://www.w3.org/1999/xlink" xlink:type="simple"><person-group><name name-style="western"><surname>Podlech</surname><given-names>D</given-names></name><name name-style="western"><surname>Sytin</surname><given-names>A</given-names></name></person-group> (<year>1996</year>) <article-title>Typification of Russian and some other species of <italic><tp:taxon-name><tp:taxon-name-part taxon-name-part-type="genus">Astragalus</tp:taxon-name-part></tp:taxon-name></italic> I.</article-title><source>Sendtnera</source><volume>3</volume>: <fpage>149</fpage>–<lpage>176</lpage>.</mixed-citation></ref></ref-list></tp:taxon-treatment>
